# Supplementary material for: Capturing marine microbiomes and environmental DNA: A field sampling guide
Source: Front Microbiol. 2023 Jan 12;13:1026596. doi: 10.3389/fmicb.2022.1026596 (PMC9877356; doi:10.3389/fmicb.2022.1026596)
Supplement: Supplementary file 1 [file Table_1.xlsx]

## Sheet: Method Tests
Table S1. An annotated list of references providing results on methodological tests of environmental microbiome or eDNA sampling and processing. Studies on both marine and freshwater biomes are included. Some studies include tests on RNA; in these cases we only describe the results for DNA. Abbreviations include: PCI, phenol:chloroform:isoamyl alcohol; MCE, mixed cellulose ester; PC, polycarbonat…
Reference	DOI	Method or parameter tested	Environment	Target organism(s)	Volume filtered/sample	Filter type	Sample preservation method	DNA extraction method	Gene target(s)	Molecular test	Accession	Major findings
Allison et al. 2020	https://doi.org/10.1186/s13104-021-05530-x	filter preservation	freshwater aquariums	American bullfrog	1 L	0.45 μm MCE	Two tested: dry with silica beads and submerged in 95% EtOH	Qiagen DNEasy Blood & Tissue kit	mitochondrial 16S rRNA, 12S rRNA	qPCR	NA	Silica desiccation worked well to preserve filters at a range of temperatures for time periods up to one month.
Barnes et al. 2020	https://doi.org/10.1002/edn3.160	(1) filter pore size, (2) environmental parameters (chlorophyll, turbidity, DO, pH, biochemical oxygen demand, conductivity, temperature)	freshwater ponds	common and bigheaded carp	280 mL	Serial filtration through 20 μm, 10 μm, 5 μm, 1 μm, and 0.2 um pore size filters (60 μm prefilter)	CTAB at −20°C	CTAB (https://doi.org/10.4319/lom.2005.3.381)	mitochondrial D-loop	qPCR	NA	eDNA more likely to be captured on 10 µm filters with increasing chlorophyll and turbidity, suggesting eDNA is "sticky" and can adhere to particles
Byappanahalli et al. 2021	https://doi.org/10.3389/fmicb.2021.665664	filter pore size	freshwater lake	prokaryotes	1 L	5 μm CN followed by 0.22 μm CN	DNeasy PowerWater Kit bead tubes at −80° C	Qiagen DNEasy PowerWater kit	microbial 16S rRNA	MiSeq 2 x 250 PE (metabarcoding) and qPCR (marker taxa)	NCBI SRA: SAMN18870789–SAMN18870931	"there were both qualitative and quantitative differences in bacterial communities between the two filter sizes with significant differences in number of taxa at all levels of taxonomic representation"
Cruaud et al. 2017	doi.org/10.1002/lom3.10221	internal vs external Sterivex cartridge DNA extraction	river	prokaryotes	400 mL	0.22 μm Sterivex (preceded by 20 μm and 3 μm prefilters)	Stored dry at -80° C	Two tested: internal and external cartridge extraction (Qiagen AllPrep DNA/RNA mini)	microbial 16S rRNA	MiSeq 2 x 300 PE amplicon sequencing	Not provided	Removing membrane from Sterivex cartridge and cutting it up gave 4x more DNA than standard approach
Deiner et al. 2015	https://doi.org/10.1016/j.biocon.2014.11.018	DNA extraction	lake and river	prokaryotes and macroinvertebrates	15 mL	0.7 µm GF/F (EtOH precipitation also tested)	Not provided (immediate extraction?)	Three tested: Qiagen DNEasy Blood & Tissue kit, MoBio PowerWater DNA Isolation kit, phenol:chloroform:isoamyl alcohol	microbial 16S rRNA, COI	MiSeq 2 x 250 bp PE amplicon sequencing	NCBI SRA: SRP049043	Filtration and PCI extraction yielded the most total eDNA, precipitation and PowerWater kit yielded the least. 15 mL was not sufficient volume to capture total biodiversity.
Djurhuus et al. 2017	https://doi.org/10.3389/fmars.2017.00314	(1) filter type, (2) DNA extraction protocol	nearshore marine	all	1 L	Five tested: 0.2 μm PVDF, 0.2 μm PES, 0.2 μm nitrocellulose, 0.2 μm PCTE, 0.7 μm GF/F	Stored dry at -80° C	Three tested: Qiagen DNEasy Blood & Tissue Kit, MoBio PowerWater DNA Isolation Kit, in-house PCI	16S rRNA, 18S rRNA, 12S rRNA	MiSeq 2 x 250 bp PE amplicon sequencing	NCBI: SUB2901791	When using kits, filter material did not affect eDNA yields. PCI extractions yielded more eDNA than kits and different community structures. Within PCI extractions, GF/F filters performed the worst; all other materials were equivalent.
Eichmiller et al. 2016	https://doi.org/10.1111/1755-0998.1242	(1) DNA capture method and (2) DNA extraction protocol	freshwater aquariums	carp	500 - 4000 mL	Five tested: 0.2 μm, 0.6 μm, 1.0 μm, and 5.0 μm PC and 1.5 μm GF	Stored dry at -20° C	Six kits tested: (i) MoBio PowerSoil DNA Isolation Kit, (ii) MoBio PowerWater DNA Isolation Kit, (iii) MP Biomedicals FastDNA SPIN Kit, (iv) MP Biomedicals FastDNA SPIN Kit for Soil, (v) Qiagen DNeasy Blood & Tissue Kit, and (vi) Qiagen QIAamp DNA StoolMini Kit	cytochrome b (species-specific)	qPCR	NA	GF filter allowed the largest volume of water to filter before clogging and yielded the most DNA of all filters. Centrifugation had a lower carp eDNA yield than all filter types, and precipitation had the lowest carp eDNA yield overall.
Geerts et al. 2018.	doi.org/10.1016/j.ecolind.2017.08.068	DNA extraction protocol	freshwater aquariums and natural ponds	crayfish	200 mL	0.45 μm nitrocellulose (Porafil)	Stored dry at -20° C	Three tested: phenol-chloroform-isoamyl alcohol, CTAB, MasterPure DNA purification kit (Epicentre)	COI and cytochrome c oxidase subunit III	Sanger sequencing	NA	Tested different DNA extraction methods and primer sets for invasive crayfish detection; Muyzer protocol recommended
Gray et al. 2013	doi.org/10.1111/1574-6941.12008	sample preservation	artificial seawater	prokaryotes	NA (swabs used)	NA	Five preservation buffers tested: FTA, FTA Elute, DESS, RNAlater, DNAGard	Qiagen DNEasy Blood & Tissue kit	16S rRNA	Clone libraries & Sanger	NA	presence/absence data only; all liquid buffers performed comparably
Hinlo et al. 2017	https://doi.org/10.1371/journal.pone.0179251	(1) filter type, (2) filter preservation, (3) DNA extraction	freshwater aquariums	Oriental weatherloach	200 mL - 2 L	Five tested: CN, GF, PES, MCE, PC (all 0.8 µm)	Two tested: EtOH at room temp, dry at -20°C	Three tested: modified DNeasy Blood & Tissue, MoBio PowerWater, ethanol precipitation	12S rRNA	qPCR	NA	Filtration, filter storage in EtOH at RT, and DNEasy kit extraction yielded the most eDNA. MCE filters recovered the most eDNA with DNEasy extractions.
Holman et al. 2019	https://doi.org/10.1038/s41598-019-47899-7	filter preservation	marinas		400 mL (8 x 50 mL)	0.22 μm Sterivex (PES)	Two tested: 1.5 mL Longmire's buffer at RT and no preservative frozen at -80°C	Qiagen DNEasy Blood & Tissue (modified)	18S rRNA & COI	MiSeq 2 x 300 PE amplicon sequencing	ENA: PRJEB33619	Significantly more 18S reads from frozen vs Longmire's preserved samples, no difference for COI.
Hunter et al. 2019	https://doi.org/10.1038/s41598-019-40977-w	(1) filtration volumes (scaled up across multiple filters), (2) preservation buffer, (3) extraction protocol	freshwater ponds	grass carp	200 mL, 1X or 4X (combined; 800 mL total)	1.2 µm PES	Two tested: Longmire's buffer and CTAB, both at 4° C	Two tested: PCI and CTAB-CI	mtDNA	ddPCR	NA	Combining multiple filters with smaller volumes increased DNA yield relative to a single filter. CTAB-PCI storage and extraction performed the best out of three tested combinations, apparently removing inhibitors without an extra purification step.
Jeunen et al. 2019	https://doi.org/10.1002/ece3.4843	(1) filter type, (2) DNA extraction protocol	harbor surface seawater	fish, crustaceans, eukaryotes	500 mL - 5 L	Five tested: 0.2 and 1.2 μm PC, 0.2 and 1.2 μm CN, and GF 1.6 μm	Stored dry at -20° C	Seven tested: Qiagen Blood & Tissue, MoBio PowerWater, MoBio PowerMax Soil, Presto Mini gDNA, phenol:chloroform, silica beads, magnetic beads	16S rRNA, 18S rRNA, COI	MiSeq 1 X 300 (16S) and 2 X 250 (18S, COI) amplicon sequencing	Not provided	CN outperformed PC and GF filters with filtration. Qiagen DNEasy Blood & Tissue kit outperformed other extraction methods.
LaCoursiere-Roussel et al. 2016	https://doi.org/10.1111/1755-0998.12522	(1) filter type, (2) water temperature	freshwater aquariums	brook charr	1 L	Five tested: 0.2 μm and 0.45 μm MCE, 0.7 μm GF/F, 1.2 μm GF/C, and 3 μm A/D GF/F	Stored dry at -20° C	salt extraction (Aljanabi & Martinez 1997; DOI 10.1093/nar/25.22.4692)	cytochrome b	qPCR	NA	Tested effects of water temperature and filter material on eDNA capture. Fish in aquaria shed more DNA in warmer temperatures and these samples better represented fish biomass; glass fiber filters captured more DNA than mixed cellulose esters (BUT pore sizes also differed between materials).
Liang, Z. and Keeley, A. 2013.	https://doi.org/10.1021/es401342b	(1) filter type, (2) water chemical parameters	freshwater with DNA spike	Cryptosporidium parvum	100 mL	Nine tested: 0.1, 0.2 and 0.45 μm PVDF, 0.2 and 0.45 μm PES, 0.2 and 0.45 μm PC, 0.2 and 0.45 μm MCE	NA (extracted immediately)	MoBio PowerSoil kit	18S rRNA	qPCR	NA	PC filters bound the least and MCE bound the most extracellular DNA with filter pore size of 0.2 μm. DNA recovery improved with higher turbidity and lower pH.
Majaneva et al. 2018.	https://doi.org/10.1038/s41598-018-23052-8	(1) filter type, (2) filter preservation	freshwater river and lake	metazoans	1 L	Two tested: 0.2 μm PES, 0.45 μm CN	Four tested: EtOH, lysis buffer, on ice (no buffer), dry (silica gel, no buffer, room temp)	Qiagen DNEasy Blood & Tissue	COI (two regions)	MiSeq 2 x 300 PE	ENA SRA: PRJEB21623	MCE filters and preservation dry (with silica) or in lysis buffer provided the best results, compared to other filter materials and buffers
Mäki et al. 2017	https://doi.org/10.3389/fmicb.2017.01848	(1) sample preservation, (2) DNA extraction	artificial seawater with mock communities	eukaryotic phytoplankton	NA (centrifugation)	NA	Two tested: cell suspension at -80° C (2 weeks), sample storage in Lugol's solution at 4° C	Five tested: Qiagen DNEasy Plant Mini kit (with/without additional mechanical lysis), MoBio PowerWater DNA Isolation kit, MoBio Power Biofilm DNA Isolation kit (with/without additional enzymatic lysis)	18S rRNA	qPCR, Sanger and Ion Torrent PGM sequencing	ERA: PRJEB22147 (Sanger), amplicon sequences not provided	Highest DNA yield from Power Biofilm kit without additional mechanical or enzymatic lysis. Lugol preservation improved algal species detection for PowerWater and Biofilm kits over -80° C storage. RNA-based analyses more accurately represented the mock communities than DNA-based analyses.
Moushomi et al. 2019	https://doi.org/10.1038/s41598-019-48984-7	filter pore size	freshwater aquariums	Daphnia magna	500 mL	Three tested: 0.2 μm, 1.0 μm, 10 μm (sequential filtering); material not provided	Stored dry at -20° C	Qiagen DNEasy Blood & Tissue (modified)	18S rRNA & COI	None	Figshare: https://doi.org/10.6084/m9.figshare.9699143	Daphnia eDNA was most prevalent in effluent water and 0.2 μm size fraction compared to 1 and 10 μm size fractions.
Oldham et al. 2019	https://doi.org/10.1016/j.mimet.2019.01.006	(1) immediate vs delayed water filtration, (2) filter preservation, (3) cell lysis, (4) DNA extraction	seawater from PVC pipe	prokaryotes	3 L	0.2 μm PES	Two tested: DNAzol, RNA lysis buffer + ß-mercaptoethanol; stored at -80° C	Two lysis buffers and associated extraction kits tested: Maxwell® 16 Tissue LEV Total RNA Purification Kit and Maxwell®16 LEV simplyRNA Blood Kit	16S rRNA	MiSeq 2 x 250 PE amplicon sequencing	NCBI SRA: SAMN10594103 and SAMN10594104	Recommendation: immediate preservation of seawater samples, with DNAzol preferred over RLA+ for DNA and diversity assessments but RLA+ if RNA will be extracted.
Padilla et al. 2015	https://doi.org/10.3389/fmicb.2015.00	(1) filter pore size fraction (in-line), (2) volume filtered	seawater (oxygen minimum zone)	prokaryotes	0.1, 0.5, 1, 2, and 5 L	1.6 µm glass fiber and 0.2 µm PES (Sterivex)	lysis buffer at -80°C	in-house protocol: phenol:chloroflorm:isoamyl alcohol and Amicon filter tubes	16S rRNA	qPCR and MiSeq 2 x 250 PE amplicon sequencing	NCBI SRA: BioProject ID PRJNA275901
Renshaw et al. 2014.	https://doi.org/10.1111/1755-0998.12281	(1) filter type, (2) preservation buffer, (3) DNA extraction protocol	freshwater aquariums	bluegill	250 mL	Four tested: 0.8 μm CN, 0.8 μm PES, 1.0 μm PCTE, 1.5 μm GMF	Four buffers tested: CTAB, RNALater, Longmire's, and 20% DMSO. Three temperatures tested: -20° C, 20° C, 45° C. Three storage times tested: none (immediate extraction), one, and two weeks	Three tested: Qiagen DNEasy Blood & Tissue, MoBio PowerWater, and phenol-chloroform-isoamyl alcohol	cytochrome b	qPCR	NA	No difference in eDNA yield or results with Longmire's buffer storage for 14 days at 20° C compared to immediate extraction. CN and PES filters combined with CTAB or Longmire's buffers yielded the most eDNA at 20° C compared to other filters and buffers.
Rissanen et al. 2010	https://doi.org/10.1007/s00253-010-2838-2	sample preservation	freshwater and brackish sediments	prokaryotes	NA	NA	Four buffers tested: none, EtOH, RNAlater, PCI. Three temperature/time combinations tested: -20° C for 24h, 4° C for 4 months, -20° C for 1 month, liquid N2 followed by -80° C for 1 month	in-house CTAB and chloroform:isoamyl alcohol protocol (Griffiths et al. 2000)	16S rRNA	length heterogeneity-PCR and Sanger sequencing	EMBL database: FN995003-FN995093	Sample storage frozen without preservative or in PCI performed better than other preservation methods. RNAlater produced lower DNA yields. Community composition of samples stored at 4° C without preservative were highly similar to controls, despite lower DNA levels.
Rochelle et al. 2010	https://doi.org/10.1111/j.1574-6941.1994.tb00245.x	sample storage before processing	deep marine sediments	prokaryotes	NA	NA	Three tested: immediate freezing of sediment samples, aerobic sediment storage (24 h), anaerobic processing of sediments (16° C, ~12h)	in-house PCI protocol	16S rRNA	Sanger sequencing	NA	GenBank: U07035, U09570 to U09575, U09773 to U09780, U09826to U09830, U09845
Spens et al. 2016	https://doi.org/10.1111/2041-210X.12683	(1) filter type, (2) preservation buffer, (3) storage time	lake	pike and perch	1 L	Three filters tested: Sterivex, PCTE, GF; also EtOH precipitation	Five tested: (i) 99% EtOH at RT, (ii) Longmire's buffer at RT, (iii) RNALater at RT, (iv) dry at -20° C, (v) dry at 8-10° C; three storage times tested: 5 hours, 24 hours, 2 weeks	Qiagen DNEasy Blood & Tissue (modified)	cytochrome b	qPCR	NA	Sterivex filters captured the most fish eDNA compared to membrane PCTE or GF (or EtOH precipitation). Sterivex also fared better after two weeks of storage at RT, even better with preservation buffer (Longmires or ethanol, NOT RNALater).
Takahashi et al. 2020	doi.org/10.1371/journal.pone.0231718	(1) filter type, (2) filter preservation	coastal seawater	five marine fish species and two cnidarian species	1 L	Two tested: 0.45 μm Sterivex and 0.7 μm GF/F	Sterivex: RNALater at RT and 4° C, GF/F: stored dry at -20° C	Qiagen DNEasy Blood & Tissue	COI and cytochrome b	qPCR	NA	GF/F collected more eDNA, but Sterivex provided higher eDNA sensitivity
Thomas et al. 2019	doi.org/10.1111/2041-210X.13212	filter type	freshwater mesocosms	mudsnail and spotted frog	500 mL	Two tested: 1.0 μm PES (self-preserved) and 0.45 µm CN (EtOH preserved)	Two tested: self-preservation (Smith-Root eDNA Sampler) at RT, EtOH at RT	Qiagen DNEasy Blood & Tissue	cytochrome b	qPCR	NA	A new eDNA filter housing automatically preserved eDNA via desiccation and performed as well as EtOH-preserved filters.
Torres-Beltran et al. 2019	doi.org/10.3389/fmars.2019.00132	(1) in situ (automated) vs shipboard filtration, (2) filter type, (3) volume filtered	anoxic marine water	prokaryotes and picoeukaryotes	250 mL - 2 L	0.4 µm GF/F, 0.4 µm PC, 2.7 µm GF/D followed by 0.22 µm Sterivex (PC)	sucrose lysis buffer (DNA) or RNAlater (RNA) at -80° C	in-house PCI protocol (DNA) or mirVana RNA isolation kit (Ambion)	microbial 16S rRNA	Roche 454 GS FLX Titanium amplicon sequencing	NCBI: BioSample SAMN05392373–SAMN05392466	Filter size-fractionation separated particle-associated and free-living microbes. Filtration and preservation in situ yielded different communities from shipboard processing, potentially providing information on sulfur-cycling microbes that woudl have otherwise been missed. Co-variance of different filter types with sample volume confounded results on effects of either one.
Tsuji et al. 2017	https://doi.org/10.1007/s10201-016-0483-x	(1) water pH, (2) proteinase K treatment	pure water spiked with DNA	carp and ayu	500 - 600 mL	0.7 µm GF/F	Stored dry at -20° C	Qiagen DNEasy Blood & Tissue	cytochrome b	qPCR	NA	DNA yield was higher under acidic conditions, and proteinase K treatment increased yields
Turner et al. 2014	https://doi.org/10.1111/2041-210X.12206	filter pore size	freshwater ponds	carp	150 - 250 mL	20,10, 1, and 0.2 µm PC; also EtOH precipitation of filtrate	CTAB buffer at -20° C	in-house CTAB (https://doi.org/10.4319/lom.2005.3.381)	mitochondrial D-loop	Sanger sequencing	NA	Most total eDNA was in 0.2 µm filtrate but carp eDNA was most abundant in the 1-10 µm particle size fraction.
Ushio 2019	https://doi.org/10.1111/2041-210X.13204	DNA extraction	freshwater and coastal seawater	prokaryotes	20 - 100 mL	0.22 um PVDF Sterivex	RNALater and 4° C storage until extraction (~2 hours)	Three tested: Qiagen DNEasy with ("Beads") and without ("NoBeads") Zirconia beads added, and opening cartridge & DNEasy PowerSoil kit	16S rRNA	MiSeq 2 x 250 and 2 x 300 PE amplicon sequencing	NCIB BioProject PRJDB7110	Addition of a bead-beating step inside the filter cartridge improved both the DNA yield and the number of prokaryotic ASVs detected compared with two other common approaches.
Wegleitner et al. 2015	https://doi.org/10.1007/s12686-015-0483-x	storage time at RT	river	round goby	2 L	PC	Longmire's buffer at RT: immediate extraction vs 150 day delay	Not provided	COI	ddPCR	NA	No significant difference in gene copy numbers after 150 days in Longmire's buffer at RT.
Zaiko et al. 2022	https://doi.org/10.1111/2041-210X.13879	(1) nucleic acid state (intra- vs extra-cellular), (2) prefiltration state, (3) filter type	artificial seawater	Alexandrium pacificum	100 mL	4 tested: 5 μm cellulose acetate (CA), 1.2 μm CA, 0.45 μm CA, 1.2 μm positively-charged nylon (PCN)	Stored dry at -80° C	Zymo BashingBeads lysis tubes & ZR-Duet DNA/RNA™ MiniPrep kit	large ribosomal subunit (28S)	ddPCR	NA	DNA yield from free DNA was significantly later from that of whole or sonicated cells. PCN filters yielded higher DNA copy numbers for free DNA but not for whole or sonicated cells.
