# Supplementary material for: Capturing marine microbiomes and environmental DNA: A field sampling guide
Source: Front Microbiol. 2023 Jan 12;13:1026596. doi: 10.3389/fmicb.2022.1026596 (PMC9877356; doi:10.3389/fmicb.2022.1026596)
Supplement: Supplementary file 2 [file Table_2.xlsx]

## Sheet: Itemized
Table S2. Common filters used for environmental DNA collection and their main features, cost, and purchase information.Prices reflect the results of searches performed in summer 2022.
Item	Material	Sterile?	Autoclavable?	Diameter (mm)	Pore size (um)	Manufacturer	Full name	Fisher part # (Other supplier #)	Quantity/pack	Price (Fisher)	Price/item (Fisher)	Price (MilliporeSigma)	Price/item (MilliporeSigma)	Price (Cole Parmer)	Price/item (Cole Parmer)
Sterivex cartridge	PES	Y	N	NA	0.22	Millipore Sigma	MilliporeSigma Sterivex sterile pressure-driven device; male nipple outlet	SVGP01050	50	348.5	6.97	328	6.56
Sterivex cartridge	PVDF	Y	N	NA	0.22	Millipore Sigma	MilliporeSigma Sterivex sterile pressure-driven device; male nipple outlet	SVGV010RS	50	349	6.98	328	6.56
Sterivex cartridge	PVDF	Y	N	NA	0.45	Millipore Sigma	MilliporeSigma Sterivex sterile pressure-driven device; male nipple outlet	SVHV010RS	50	349	6.98	328	6.56
Sterivex cartridge	PES	Y	N	NA	0.22	Millipore Sigma	MilliporeSigma Sterivex sterile pressure-driven device; Luer Lok outlet	SVGPL10RC	15	185.3	12.3533	174	11.6
Sterivex cartridge	PVDF	Y	N	NA	0.22	Millipore Sigma	MilliporeSigma Sterivex sterile pressure-driven device; Luer Lok outlet	SVGVL10RC	15	183.2	12.2133	174	11.6
Sterivex cartridge	PVDF	Y	N	NA	0.45	Millipore Sigma	MilliporeSigma Sterivex sterile pressure-driven device; Luer Lok outlet	SVHVL10RC	15	185.3	12.3533	174	11.6
Sterivex caps	Nylon	N	N	NA	NA	Cole Parmer	Masterflex Fitting, Nylon, Straight, Male Luer Lok to Plug Adapter	NC9731091 (9EW-45505-56 CP)	25	25.92	1.0368	NA	NA	8.8	0.352
Sterivex caps	Polypropylene	N	Y (limited to 121°C for 20 min)	NA	NA	Cole Parmer	Masterflex Fitting, Polypropylene, Straight, Male Luer Lok to Plug Adapter	NC0455253 (EW-30800-30 CP)	25	28.17	1.1268	NA	NA	11.3	0.452
Sterivex caps	PVDF	N	Y	NA	NA	Cole Parmer	Masterflex Fitting, PVDF, Straight, Male Luer Lok to Plug Adapter	NC0091226 (EW-45513-56 CP)	25	38.03	1.5212	NA	NA	22.25	0.89
Sterivex caps	Polycarbonate	N	Y	NA	NA	Cole Parmer	Masterflex Fitting, Polycarbonate, Straight, Male Luer Lok to Plug Adapter	NC9683839( EW-45504-56 CP)	25	30.24	1.2096	NA	NA	13.6	0.544
Swinnex filter holder	Polypropylene, silicone	N	Y	25	NA	Millipore Sigma	MilliporeSigma Swinnex filter holders, 25 mm	SX0002500	12	227.5	18.9583	212	17.6667
Swinnex filter holder	Polypropylene, silicone	N	Y	47	NA	Millipore Sigma	MilliporeSigma Swinnex filter holders, 47 mm	SX0004700	8	572	71.5	539	67.375
membrane filter	PVDF	N	N	25	0.22	Millipore Sigma	MilliporeSigma™ Durapore™ Membrane Filters	GVWP02500 (Millipore Sigma)	100	NA	NA	146	1.46
membrane filter	PVDF	N	N	47	0.22	Millipore Sigma	MilliporeSigma™ Durapore™ Membrane Filters	GVWP04700 (Millipore Sigma)	100	NA	NA	193	1.93
membrane filter	PVDF	N	N	25	0.45	Millipore Sigma	MilliporeSigma™ Durapore™ Membrane Filters	HVLP02500	100	154.9	1.549	146	1.46
membrane filter	PVDF	N	N	47	0.45	Millipore Sigma	MilliporeSigma™ Durapore™ Membrane Filters	HVLP04700	100	207	2.07	193	1.93
membrane filter	cellulose nitrate	? Probably	Y	25	0.2	Cytiva	Cytiva Whatman™ Type WCN Cellulose Nitrate Membranes	09-905-5	100	221	2.21	NA	NA
membrane filter	cellulose nitrate	? Probably	Y	47	0.2	Cytiva	Cytiva Whatman™ Type WCN Cellulose Nitrate Membranes	09-905-6	100	319	3.19	NA	NA
membrane filter	cellulose nitrate	? Probably	Y	25	0.45	Cytiva	Cytiva Whatman™ Type WCN Cellulose Nitrate Membranes	09-905-15	100	158.4	1.584	NA	NA
membrane filter	cellulose nitrate	? Probably	Y	47	0.45	Cytiva	Cytiva Whatman™ Type WCN Cellulose Nitrate Membranes	09-905-17	100	258	2.58	NA	NA
membrane filter	Nylon	?	?	25	0.2	Millipore Sigma	MilliporeSigma™ Nylon Net Filters	GNWP02500	100	136.2	1.362	128	1.28
membrane filter	Nylon	?	?	47	0.2	Millipore Sigma	MilliporeSigma™ Nylon Net Filters	GNWP04700	100	185.1	1.851	176	1.76
membrane filter	Nylon	?	?	25	0.45	Millipore Sigma	MilliporeSigma™ Nylon Net Filters	HNWP02500	100	NA	NA	128	1.28
membrane filter	Nylon	?	?	47	0.45	Millipore Sigma	MilliporeSigma™ Nylon Net Filters	HNWP04700	100	NA	NA	191	1.91
membrane filter	Nylon	?	Y	47	0.2	Cytiva	Cytiva Whatman™ Nylon Membranes	09-902-5	100	247	2.47
membrane filter	Nylon	?	Y	47	0.45	Cytiva	Cytiva Whatman™ Nylon Membranes	09-902-10	100	278.5	2.785
membrane filter	Nylon	?	Y	25	0.45	Cytiva	Cytiva Whatman™ Nylon Membranes	09-902-9	100	180.2	1.802
membrane filter	Nucleopore Polycarbonate	? Probably	? Probably not	47	0.2	Cytiva	Cytiva Whatman™ Nuclepore™ Polycarbonate Track-Etched Membranes	09-920-013	100	197.7	1.977
membrane filter	Polycarbonate track-etched	?	Y	25	0.2	Sartorius	Sartorius Polycarbonate Track Etch Membrane Filters	14-555-573	100	129.5	1.295
membrane filter	Polycarbonate track-etched	?	Y	47	0.2	Sartorius	Sartorius Polycarbonate Track Etch Membrane Filters	14-555-574	100	176.6	1.766
membrane filter	mixed cellulose ester	Y	Y	47	0.45	Cytiva	Cytiva Whatman™ Mixed Cellulose Ester Membrane Filters	09-806-216	100	63.7	0.637
membrane filter	mixed cellulose ester	Y	Y	47	0.2	Cytiva	Cytiva Whatman™ Mixed Cellulose Ester Membrane Filters	09-806-214	400	586.5	1.46625
membrane filter	PES	?	?	25	0.2	Sartorius	Sartorius Polyethersulfone Membrane Filters	14-555-456	100	135.9	1.359
membrane filter	PES	?	?	47	0.2	Sartorius	Sartorius Polyethersulfone Membrane Filters	14-555-457	100	251.5	2.515
membrane filter	PES	?	?	25	0.5	Sartorius	Sartorius Polyethersulfone Membrane Filters	14-555-454	100	204.5	2.045
membrane filter	PES	?	?	47	0.5	Sartorius	Sartorius Polyethersulfone Membrane Filters	14-555-455	100	251.5	2.515
membrane filter	PES	N	N	25	0.22	Millipore Sigma	MilliporeSigma™ Express™ PLUS Membrane Filters	GPWP02500	100	131.2	1.312
membrane filter	PES	N	N	25	0.45	Millipore Sigma	MilliporeSigma™ Express™ PLUS Membrane Filters	HPWP02500	100	164	1.64
membrane filter	PES	N	N	47	0.22	Millipore Sigma	MilliporeSigma™ Express™ PLUS Membrane Filters	GPWP04700	100	205.5	2.055
membrane filter	PES	N	N	47	0.45	Millipore Sigma	MilliporeSigma™ Express™ PLUS Membrane Filters	HPWP04700	100	208.5	2.085
